# Supplementary material for: Transcriptomic Analysis Reveals the Mechanisms of Cadmium Transport and Detoxification in Portuguese Oysters (Crassostrea angulata)
Source: Animals (Basel). 2025 Apr 3;15(7):1041. doi: 10.3390/ani15071041 (PMC11988029; doi:10.3390/ani15071041)
Supplement: Supplementary file 1 [file animals-15-01041-s001.zip]

Archive with 1 entries (1 files):
- animals-3521178-supplementary.xlsx
