# Supplementary material for: Transcriptomic Analysis Reveals the Mechanisms of Cadmium Transport and Detoxification in Portuguese Oysters (Crassostrea angulata)
Source: Animals (Basel). 2025 Apr 3;15(7):1041. doi: 10.3390/ani15071041 (PMC11988029; doi:10.3390/ani15071041)
Supplement: Supplementary file 1 [file animals-15-01041-s001.zip › animals-3521178-supplementary.xlsx]

## Sheet: Sheet1
Supplementary Table
0d	Dry weight of mantle (g)	Cd concentration (ug/L)	Cd content (ug/g)		0d	Dry weight of visceral mass(g)	Cd concentration (ug/L)	Cd content (ug/g)		15d	Dry weight of sheath mantle(g)	Cd concentration (ug/L)	Cd content (ug/g)		15d	Dry weight of visceral mass(g)	Cd concentration (ug/L)	Cd content (ug/g)
21	0.0221	0.646483	2.92526		18	0.0517	2.95588	5.71737		1	0.0273	2.36177	8.65119		33	0.0403	5.23911	13.0003
13	0.0266	0.785541	2.95316		26	0.0287	1.96325	6.84059		11	0.0356	3.25267	9.1367		17	0.0139	1.81952	13.0901
39	0.0188	0.647707	3.44525		23	0.0155	1.32073	8.52081		47	0.0212	1.97361	9.3095		5	0.0071	0.948655	13.3613
44	0.0186	0.650157	3.49547		8	0.0112	0.97927	8.74348		44	0.029	2.79805	9.64843		44	0.0385	5.53724	14.3824
3	0.0511	1.79265	3.50813		39	0.0442	3.90758	8.84068		13	0.0377	3.64605	9.67123		43	0.0262	3.98575	15.2128
7	0.0144	0.524437	3.64192		19	0.0284	2.58329	9.09608		17	0.0193	1.8686	9.68187		39	0.0199	3.0551	15.3523
15	0.0099	0.362118	3.65776		27	0.0554	5.41514	9.77462		12	0.0353	3.70534	10.4967		27	0.0303	4.65841	15.3743
26	0.0152	0.570924	3.75608		40	0.0075	0.739102	9.8547		49	0.0155	1.63147	10.5256		32	0.0421	6.49415	15.4255
45	0.043	1.64229	3.81928		45	0.0125	1.25926	10.0741		22	0.0345	3.73552	10.8276		6	0.0187	2.89027	15.456
50	0.0393	1.51644	3.85862		28	0.0394	3.9964	10.1432		25	0.0202	2.22641	11.0218		25	0.0289	4.6584	16.119
33	0.0206	0.804345	3.90459		44	0.015	1.54335	10.289		33	0.0145	1.60248	11.0516		20	0.0299	4.90136	16.3925
4	0.0248	0.983379	3.96524		16	0.0198	2.05985	10.4033		6	0.0184	2.0665	11.231		50	0.0362	6.03299	16.6657
32	0.0111	0.443271	3.99343		34	0.0182	1.95857	10.7614		3	0.0211	2.59542	12.3006		11	0.025	4.17654	16.7062
40	0.0125	0.507267	4.05813		5	0.0385	4.15259	10.786		7	0.0118	1.51301	12.8221		49	0.0368	6.30163	17.124
38	0.02	0.828407	4.14203		14	0.0229	2.47998	10.8296		34	0.025	3.306	13.224		26	0.0204	3.52194	17.2644
43	0.0091	0.378149	4.15548		15	0.0046	0.500472	10.8798		8	0.0233	3.0977	13.2948		48	0.0118	2.07527	17.5871
23	0.017	0.723746	4.25733		20	0.0252	2.77204	11.0002		23	0.0196	2.62314	13.3834		47	0.0145	2.71885	18.7507
18	0.0399	1.70682	4.27773		17	0.028	3.13003	11.1787		29	0.0342	4.60523	13.4656		42	0.0177	3.3465	18.9068
14	0.0197	0.842744	4.27789		22	0.0273	3.0854	11.3018		32	0.0222	3.04241	13.7046		28	0.0234	4.44051	18.9765
46	0.0127	0.544411	4.2867		1	0.0099	1.13101	11.4243		41	0.0232	3.22439	13.8982		12	0.0494	9.59832	19.4298
30	0.0185	0.808573	4.37066		11	0.0117	1.35835	11.6098		39	0.0197	2.78423	14.1332		16	0.0133	2.70117	20.3095
5	0.039	1.70636	4.37528		36	0.0314	3.72418	11.8605		26	0.0307	4.39741	14.3238		45	0.0255	5.25916	20.6242
48	0.0071	0.313616	4.41713		33	0.0188	2.278	12.117		50	0.0217	3.15978	14.5612		29	0.0309	6.46914	20.9357
20	0.0461	2.05449	4.45659		24	0.0244	2.98989	12.2536		45	0.0195	2.96801	15.2205		10	0.0121	2.54322	21.0184
16	0.0159	0.71892	4.52151		32	0.0087	1.07775	12.388		48	0.0293	4.64654	15.8585		19	0.0272	6.1053	22.446
41	0.0156	0.70758	4.53577		3	0.0192	2.40948	12.5494		20	0.0265	4.36389	16.4675		8	0.0159	3.57404	22.4782
12	0.0101	0.460305	4.55748		6	0.0165	2.1224	12.8631		38	0.0114	1.93756	16.9962		30	0.0179	4.08362	22.8135
47	0.0343	1.56597	4.5655		43	0.0231	2.97341	12.8719		43	0.0249	4.4847	18.0109		4	0.0131	3.02043	23.0567
29	0.0168	0.769949	4.58303		25	0.0517	6.75193	13.0598		27	0.0221	4.30337	19.4723		35	0.009	2.07924	23.1026
28	0.0151	0.69937	4.63159		7	0.0103	1.34895	13.0966		36	0.0348	6.79333	19.5211		40	0.0096	2.32286	24.1964
36	0.0255	1.19125	4.67159		29	0.0421	5.61637	13.3405		5	0.0227	4.82527	21.2567		3	0.009	2.18837	24.3153
35	0.0133	0.629352	4.73197		12	0.0128	1.73036	13.5184		21	0.0248	5.4917	22.1439		31	0.0194	4.82651	24.8789
6	0.0103	0.492055	4.77723		46	0.0276	3.74163	13.5566		2	0.0187	4.30159	23.0032		1	0.01	2.50745	25.0745
34	0.0152	0.728484	4.79266		50	0.021	2.85781	13.6086		4	0.0197	4.55476	23.1206		23	0.0137	3.47741	25.3825
9	0.0288	1.42005	4.93071		35	0.0124	1.70498	13.7498		37	0.0295	7.02276	23.806		2	0.0076	2.03135	26.7283
25	0.0143	0.707063	4.94449		9	0.0146	2.01786	13.821		24	0.0074	1.87293	25.3099		38	0.0213	5.72165	26.8622
10	0.0069	0.346053	5.01526		31	0.0201	2.80869	13.9736		30	0.0191	5.02248	26.2957		18	0.0274	7.76117	28.3254
1	0.0281	1.45578	5.18071		42	0.0212	2.97106	14.0144		42	0.0091	2.49377	27.4041		13	0.0069	1.95948	28.3983
8	0.0146	0.761301	5.21439		47	0.0238	3.48619	14.6479		19	0.0117	3.3267	28.4333		9	0.0203	5.7787	28.4665
22	0.0191	0.999677	5.23391		38	0.0403	6.40771	15.9		9	0.0097	2.86162	29.5012		41	0.0328	9.3501	28.5064
37	0.0162	0.862516	5.32418		21	0.0223	3.5485	15.9125		16	0.0124	3.84725	31.0262		24	0.0193	5.63533	29.1986
42	0.014	0.783263	5.59473		13	0.0274	4.37068	15.9514		10	0.0198	6.16378	31.1302		21	0.0118	3.65974	31.0147
31	0.0149	0.834405	5.60003		10	0.0044	0.759754	17.2671		31	0.016	5.00878	31.3049		7	0.0295	9.32364	31.6055
49	0.0073	0.409049	5.60341		49	0.0029	0.501857	17.3054		35	0.0397	13.3832	33.7109		22	0.0197	6.30165	31.9881
27	0.0171	0.990712	5.79363		4	0.0082	1.42169	17.3377		40	0.0062	2.24347	36.1849		34	0.0126	4.0908	32.4666
17	0.0108	0.67994	6.29575		48	0.0118	2.10433	17.8333		28	0.0209	7.84916	37.5558		14	0.0066	2.18878	33.1634
11	0.0192	1.22051	6.35681		37	0.0066	1.18349	17.9316		14	0.028	10.9363	39.0582		15	0.0067	2.25232	33.6167
19	0.0203	1.31335	6.46971		41	0.0188	3.81434	20.289		18	0.0159	7.1832	45.1774		36	0.0096	3.28968	34.2675
24	0.0157	1.20067	7.6476		30	0.0123	2.64339	21.491		15	0.0259	12.0615	46.5696		46	0.0075	2.70623	36.083
2	0.0099	0.789872	7.97851		2	0.0096	2.10023	21.8774		46	0.0137	8.06227	58.8487		37	0.0114	5.00742	43.9248
